# Supplementary material for: Elucidating the Mechanisms of Chrysanthemum Action on Atopic Dermatitis via Network Pharmacology and Machine Learning
Source: Int J Mol Sci. 2025 Nov 21;26(23):11262. doi: 10.3390/ijms262311262 (PMC12692186; doi:10.3390/ijms262311262)
Supplement: Supplementary file 1 [file ijms-26-11262-s001.zip]

Archive with 1 entries (1 files):
- ijms-3951430-supplementary.pdf
